# Supplementary material for: A combined lipidomic and 16S rRNA gene amplicon sequencing approach reveals archaeal sources of intact polar lipids in the stratified Black Sea water column
Source: Geobiology. 2018 Oct 3;17(1):91–109. doi: 10.1111/gbi.12316 (PMC6586073; doi:10.1111/gbi.12316)
Supplement: Supplementary file 2 [file GBI-17-91-s002.xlsx]

## Sheet: Table S1
	Table S1. Details of SPM sampling during the Phoxy cruise on the Black Sea (station PHOX2), aboard the R/V Pelagia (June-July 2013). For each location the table reports the depth of sampling (m) and the corresponding potential density (kg m-3), the volume of water filtered by each pump deployed (L) as well as physicochemical parameters of the water at those depths, such as temperature (T, °C), sa…
	Station	Location	Date	Depth of SPM sampling	Estimated potential dentity (sq)	bWater filtered	Temperature	Salinity	DIC
			dd/mm/yyyy	(m)	(kg m-3)	(L)	(°C)	(PSU)	(mmol L-1)
	PHOX2	42° 53.8' N	2013-06-09	50	14.9098	286	7.908	19.4	3.292
		30° 40.7' E	2013-06-09	70	15.7303	524	8.418	20.1	3.326
			2013-06-09	80	15.9383	400	8.494	20.4	3.269
			2013-06-09	85	15.9825	441	8.504	20.5	3.273
			2013-06-09	a90	16.0089	495	8.513	20.6	3.295
			2013-06-09	95	16.0741	290	8.5308	20.787	3.3058
			2013-06-09	100	16.1321	390	8.543	20.863	3.3188
			2013-06-09	105	16.184	524	8.555	20.9	3.333
			2013-06-09	110	16.2436	535	8.573	20.9	3.352
			2013-06-10	130	16.3758	265	8.633	21.1	3.357
			2013-06-10	170	16.5703	378	8.71	21.4	3.383
			2013-06-10	250	16.7872	456	8.812	21.7	3.524
			2013-06-10	500	17.038	536	8.89	22.1	3.819
			2013-06-10	1000	17.1997	796	8.961	22.3	4.117
			2013-06-10	2000	17.2296	148	9.109	22.3	4.229

## Sheet: Table S2
	Table S2. Inclusion list of the IPLs targeted by the high-resolution accurate mass/mass spectrometry method used in this study. (n.d.) IPL not detected; (n.c.) spectrum not confirmed.
	Core lipid	Headgroup	rt	Spectrum
	Glycerol dialkyl glycerol tetraether (GDGT)-0	MH	4.5	confirmed
		DH	19.15	confirmed
		HPH	32.45	confirmed
		PG	-	n.c.
		2PG	28.03	confirmed
		MH-PG	-	n.f.
		DH-PG	-	n.f.
		MH-2PG	-	n.f.
		DH-2PG	-	n.f.
		MeHPH	28.17	confirmed
	Glycerol dialkyl glycerol tetraether (GDGT)-1	MH	4.65	confirmed
		DH	19.3	confirmed
		HPH	33.1	confirmed
		PG	-	n.c.
		2PG	28.41	confirmed
		MH-PG	-	n.f.
		DH-PG	-	n.f.
		MH-2PG	42.28	confirmed
		DH-2PG	-	n.f.
		MeHPH	-	n.f.
	Glycerol dialkyl glycerol tetraether (GDGT)-2	MH	4.83	confirmed
		DH	19.5	confirmed
		HPH	33.6	confirmed
		PG	-	n.f.
		2PG	28.78	confirmed
		MH-PG	-	n.c.
		DH-PG	-	n.f.
		MH-2PG	42.99	confirmed
		DH-2PG	-	n.f.
	Glycerol dialkyl glycerol tetraether (GDGT)-3	MH	5.1	confirmed
		DH	19.7	confirmed
		HPH	-	n.f.
		PG	-	n.c.
		2PG	-	n.c.
		MH-PG	-	n.c.
		DH-PG	-	n.f.
		MH-2PG	-	n.c.
		DH-2PG	-	n.f.
	Glycerol dialkyl glycerol tetraether (GDGT)-4	MH	5.2	confirmed
		DH	20.1	confirmed
		HPH	-	n.f.
		PG	-	n.c.
		2PG	-	n.c.
		MH-PG	-	n.c.
		DH-PG	-	n.f.
		MH-2PG	-	n.f.
		DH-2PG	-	n.f.
	Crenarchaeaol	MH	5.55	confirmed
		DH	20.35	confirmed
		HPH	35.4	confirmed
	Monohydroxy glycerol dialkyl glycerol tetraether (OH-GDGT)-0	MH	5.9	confirmed
		DH	20.42	confirmed
		HPH	36.15	confirmed
		PG	-	n.f.
		2PG	-	n.f.
	Monohydroxy glycerol dialkyl glycerol tetraether (OH-GDGT)-1	MH	6.32	confirmed
		DH	20.56	confirmed
		HPH	-	n.f.
		PG	-	n.f.
		2PG	-	n.f.
		MH-PG	-	n.f.
		MH-2PG	-	n.f.
	Monohydroxy glycerol dialkyl glycerol tetraether (OH-GDGT)-2	MH	6.6	confirmed
		DH	20.75	confirmed
		HPH	-	n.f.
		PG	-	n.f.
		2PG	-	n.f.
		MH-PG	-	n.f.
		MH-2PG	-	n.f.
	Monohydroxy glycerol dialkyl glycerol tetraether (OH-GDGT)-3	MH	-	n.f.
		DH	21.16	confirmed
		HPH	-	n.f.
		PG	-	n.f.
		2PG	-	n.f.
		MH-PG	-	n.f.
	Monohydroxy glycerol dialkyl glycerol tetraether (OH-GDGT)-4	MH	-	n.f.
		DH	21.5	confirmed
		HPH	-	n.f.
		PG	-	n.f.
		2PG	-	n.f.
		MH-PG	-	n.f.
	Monohydroxy (OH)-crenarchaeol	MH	-	n.c.
		DH	-	n.c.
		HPH	-	n.c.
		PG	-	n.f.
		2PG	-	n.f.
		MH-PG	-	n.f.
	Glycerol dialkyl glycerol diether (Archaeol)	MH	3.39	confirmed
		DH	14.91	confirmed
		PDH	23.14	confirmed
		MHgluA	26.14	confirmed
		PG	18.43	confirmed
		PE	19.41	confirmed
		PS	23.75	confirmed
	Monohydroxy glycerol dialkyl glycerol diether (OH-archaeol)	MH	-	n.f.
		DH	-	n.c.
		PDH	-	n.f.
		PG	-	n.c.
		PE	-	n.f.
		PS	-	n.c.
	Dihydroxy glycerol dialkyl glycerol tetraether (2OH-GDGT)-0	MH	-	n.c.
		DH	-	n.c.
		HPH	-	n.f.
		PG	-	n.f.
		2PG	-	n.f.
	Dihydroxy glycerol dialkyl glycerol tetraether (2OH-GDGT)-1	MH	-	n.f.
		DH	-	n.c.
		HPH	-	n.f.
		PG	-	n.f.
		2PG	-	n.f.
		MH-PG	-	n.f.
		MH-2PG	-	n.f.
	Dihydroxy glycerol dialkyl glycerol tetraether (2OH-GDGT)-2	MH	-	n.f.
		DH	-	n.f.
		HPH	-	n.f.
		PG	-	n.f.
		2PG	-	n.f.
		MH-PG	-	n.f.
		MH-2PG	-	n.f.
	Dihydroxy glycerol dialkyl glycerol tetraether (2OH-GDGT)-3	MH	-	n.f.
		DH	-	n.f.
		HPH	-	n.f.
		PG	-	n.f.
		2PG	-	n.f.
		MH-PG	-	n.f.
	Dihydroxy glycerol dialkyl glycerol tetraether (2OH-GDGT)-4	MH	-	n.f.
		DH	-	n.c.
		HPH	-	n.f.
		PG	-	n.f.
		2PG	-	n.f.
		MH-PG	-	n.f.
	Dihydroxy (2OH)-crenarchaeol	MH	-	n.f.
		DH	-	n.f.
		HPH	-	n.c.
		PG	-	n.f.
		2PG	-	n.c.
		MH-PG	-	n.f.
	Butane-triol dibiphytanyl glycerol tetraether (BDGT)-0	MH	-	n.f.
		DH	-	n.f.
		HPH	-	n.f.
		PG	-	n.f.
		2PG	-	n.f.
	Butane-triol dibiphytanyl glycerol tetraether (BDGT)-1, -2	MH	-	n.f.
		DH	-	n.f.
		HPH	-	n.f.
		PG	-	n.f.
		2PG	-	n.f.
		MH-PG	-	n.f.
		MH-2PG	-	n.f.
	Glycerol dialkyl butanetriol tetraether (GDPT)-0, -1, -2, -3, -4	MH	-	n.f.
		DH	-	n.f.
		HPH	-	n.f.
		PG	-	n.f.
		2PG	-	n.f.
		MH-PG	-	n.f.
		MH-2PG	-	n.f.
	Glycerol dialkanol diether (GDD)-0, -1, -2, -3, -4	MH	-	n.f.
		DH	-	n.f.
		PG	-	n.f.

## Sheet: Table S3
	Table S3. Estimations of the archaeal 16S rRNA gene reads (copies L-1) of specific archaeal groups detected in the Black Sea SPM at station PHOX2 obtained as described in the experimental procedures.
	Depth (m)	MGI Ca.Nitrosopelagicus	MGI Nitrosopumilus	MGI uncultured OTU	MGII uncultured OTU-1	MGII uncultured OTU-2	MGIII	VC2.1Arc6	CCA47	ANME-1b	Thermoproteales Thermofilum	MCG+C3	Woesearchaeota DHVE-6	Others
	50	5.20979e+07	1.44717e+07	0	7.07503e+06	321592	0	0	0	0	0	0	0	0
	70	7.89287e+07	2.68204e+07	1.1239e+07	766298	4.7255e+06	0	0	0	0	0	0	127716	638582
	80	4.66487e+07	2.5967e+07	3.19417e+07	229797	4.13634e+06	0	0	0	0	0	0	1.37878e+06	1.14898e+06
	85	1.701e+07	2.1735e+07	9.96547e+06	85909.2	4.6391e+06	0	0	0	0	601364	0	4.20955e+06	773183
	90	5.10157e+06	7.19157e+07	1.89252e+06	164567	7.81692e+06	0	0	0	0	246850	82283.4	5.18386e+06	493701
	95	3.52625e+06	1.32822e+08	391806	0	9.01154e+06	2.74264e+06	0	783612	0	0	1.95903e+06	3.29117e+07	0
	100	1.85519e+06	1.19351e+08	309199	0	463799	1.70059e+06	463799	309199	0	0	1.546e+06	1.99433e+07	0
	105	5.0926e+06	1.97593e+08	1.01852e+06	0	0	2.03704e+06	3.05556e+06	0	0	0	4.07408e+06	2.64815e+07	0
	110	386260	5.44626e+07	0	0	0	0	1.54504e+06	0	0	0	3.47634e+06	1.54504e+07	386260
	130	0	1.80465e+07	0	0	0	0	3.00775e+06	1.50388e+06	0	3.75969e+06	9.02325e+06	1.87984e+07	0
	170	0	642792	0	0	0	214264	107132	107132	0	0	642792	2.6783e+06	107132
	250	220593	2.20593e+06	661780	0	0	220593	2.64712e+06	3.97068e+06	0	0	1.47797e+07	2.07358e+07	3.3089e+06
	500	0	520136	0	0	0	173379	86689.4	520136	0	0	3.03413e+06	1.38703e+06	260068
	1000	0	552682	0	0	0	0	0	368455	552682	0	1.23432e+07	7.92177e+06	736909
	2000	0	0	0	0	0	0	2.57435e+06	9.19412e+06	1.58139e+07	1.10329e+06	4.15574e+07	4.11897e+07	8.09083e+06

## Sheet: Table S4
	Table S4. Absolute abundances of the archaeal IPLs (response units per Liter; r.u. L-1) detected in the Black Sea SPM at station PHOX2.
	Depth (m)	GDGT-0					GDGT-1					GDGT-2					GDGT-3		GDGT-4		Crenarchaeol			OH-GDGT-0			OH-GDGT-1		OH-GDGT-2		OH-GDGT-3	OH-GDGT-4	Archaeol
		MH	DH	HPH	MeHPH	2PG	MH	DH	HPH	2PG	MH-2PG	MH	DH	HPH	2PG	MH-2PG	MH	DH	MH	DH	MH	DH	HPH	MH	DH	HPH	MH	DH	MH	DH	DH	DH	MH	DH	PDH	MHgluA	PG	PE	PS
	50	2.08868e+06	9.69871e+06	6.18705e+08	0	7.28553e+06	132835	1.68984e+07	3.18149e+07	0	0	0	2.13214e+07	987863	0	0	0	4.27177e+06	0	2.64512e+06	1.1147e+06	5.32635e+06	3.64757e+08	233414	2.16509e+07	4.13594e+06	0	8.94944e+06	0	3.67637e+06	0	0	0	0	0	0	0	0	0
	70	4.22903e+06	2.20418e+07	3.20022e+08	0	1.12066e+07	519848	3.00711e+07	2.89071e+07	0	0	126621	4.57395e+07	2.77707e+06	0	0	0	5.96138e+06	5975.18	4.5019e+06	4.81998e+06	1.36729e+07	1.67722e+08	169649	7.27331e+06	0	1260.69	5.56861e+06	0	3.88233e+06	0	0	0	0	0	0	628987	0	0
	80	1.02899e+06	1.15126e+07	1.39394e+08	0	5.0609e+06	187225	1.71737e+07	1.62266e+07	0	0	44270.4	3.61114e+07	1.05015e+06	0	0	0	3.31767e+06	0	3.90362e+06	1.41057e+06	1.31001e+07	5.65042e+07	15551.8	1.37686e+06	0	0	1.58418e+06	0	1.88901e+06	0	0	0	0	0	0	182220	0	0
	85	1.10034e+06	4.86695e+06	7.96563e+07	0	445196	208729	7.99538e+06	1.02762e+07	0	0	69909.3	1.62295e+07	1.55537e+06	0	0	0	2.68074e+06	0	2.1374e+06	1.31369e+06	4.79873e+06	4.04416e+07	43639.8	1.38143e+06	0	1592.5	6.47848e+06	2000.01	7.64676e+06	152649	0	0	0	0	0	77539.8	0	0
	90	3.3321e+06	3.90698e+06	2.5653e+08	0	456826	749451	7.47685e+06	4.66169e+07	0	0	212156	1.4343e+07	1.20783e+07	0	0	0	5.79925e+06	0	3.63406e+06	3.26383e+06	1.73771e+06	1.67739e+08	301278	4.3676e+06	2.3055e+06	56510.3	2.38874e+07	20128.3	2.418e+07	1.7169e+06	0	0	0	0	5.85034e+06	222404	0	0
	95	2.25047e+06	1.93694e+06	1.76427e+08	0	1.10499e+06	486158	5.40017e+06	2.74196e+07	0	0	179074	7.77251e+06	5.58698e+06	0	0	15181.2	4.12275e+06	0	3.35152e+06	2.27661e+06	671582	6.26478e+07	294923	7.64636e+06	2.69344e+06	48526.3	2.12237e+07	25218.3	1.79348e+07	1.93884e+06	1.03826e+06	14340.3	307830	0	0	522319	205820	0
	100	4.83626e+06	1.24596e+06	2.46919e+08	0	2.03936e+06	907997	3.82443e+06	3.29607e+07	350866	0	277776	6.80891e+06	6.25228e+06	0	0	17737.7	4.32364e+06	5827.4	4.05745e+06	4.38531e+06	654823	7.79593e+07	916784	1.33518e+07	7.98054e+06	69865.3	3.00008e+07	23001.9	2.30713e+07	2.10566e+06	1.31391e+06	74446.1	737413	224485	164493	1.26004e+06	42990.5	0
	105	6.50675e+06	1.62197e+06	1.02252e+08	0	1.03959e+06	998116	3.56662e+06	1.04866e+07	123222	0	303948	5.61646e+06	1.38745e+06	0	0	18731.1	2.89278e+06	4861.15	3.47758e+06	6.78313e+06	479268	3.62135e+07	1.82433e+06	1.60614e+07	3.24437e+06	78880.7	2.50588e+07	16828.8	1.6792e+07	840065	536476	289125	1.43875e+06	482837	656907	1.60743e+06	186278	0
	110	4.28377e+06	902078	7.24326e+07	0	2.53741e+06	605365	1.85839e+06	5.75579e+06	559706	0	156379	2.85937e+06	577811	58751.7	0	11244	1.24688e+06	3628.75	1.53192e+06	4.55894e+06	156664	2.1281e+07	1.32648e+06	8.6038e+06	4.20722e+06	49119.3	1.17031e+07	8220.7	8.15381e+06	427259	193226	184301	926384	308344	859028	1.06256e+06	37214.8	0
	130	5.71571e+06	591636	3.59475e+07	0	3.94815e+06	629268	2.56593e+06	1.73802e+06	1.97616e+06	0	140980	4.09388e+06	72839.1	522413	0	4382.68	1.31764e+06	4197.03	1.73245e+06	7.36439e+06	149021	1.29744e+07	1.91874e+06	1.15272e+07	1.75825e+06	56264.2	1.30638e+07	6576.62	9.21648e+06	85073	0	543304	3.77688e+06	1.874e+06	5.60279e+06	3.18838e+06	263586	0
	170	1.10901e+06	301671	5.90704e+06	0	716901	90177	629164	105254	377863	0	12644.7	1.23744e+06	0	30667.2	0	0	147223	0	330975	1.68418e+06	0	1.41035e+06	409625	3.0195e+06	189896	10046.5	3.72149e+06	0	1.92949e+06	0	0	321090	2.35876e+06	906371	7.14352e+06	1.81647e+06	213319	0
	250	298813	41079.2	1.68953e+06	502625	906285	19983.3	304265	0	601023	0	5221.08	490526	0	264881	0	0	19362.8	0	0	541227	0	434127	49012.8	686676	0	1161.9	960022	0	638904	0	0	159431	1.51969e+06	561676	1.29524e+07	1.12487e+06	108346	0
	500	143807	0	566866	717675	2.2994e+06	8974.33	49013.6	0	2.73664e+06	0	0	131972	0	2.49386e+06	0	0	0	0	0	255434	0	120290	12432.9	80159.5	0	0	216016	0	0	0	0	150807	1.48613e+06	1.03352e+06	1.56544e+07	1.86439e+06	1.16872e+06	0
	1000	48846.1	0	248044	491325	3.56239e+07	2849.26	0	0	4.54365e+07	751712	0	11313.4	0	4.98019e+07	399571	0	0	514.908	0	60708.7	0	0	1531.56	31325.3	0	0	0	0	0	0	0	125489	1.25314e+06	917238	1.29677e+07	2.05048e+07	1.99494e+07	1.07148e+06
	2000	44515.3	0	74824.8	0	1.81615e+08	0	0	0	2.27254e+08	1.14005e+06	0	0	0	2.45284e+08	370108	0	0	0	0	161178	0	0	0	0	0	0	0	0	0	0	0	149083	2.64875e+06	2.7907e+06	9.32326e+06	1.40832e+08	1.18306e+08	5.23716e+06

## Sheet: Table S5
	Table S5. Values of the Pearson correlation coefficients (r values) obtained from the correlation matrix created using the total archaeal 16S rRNA gene reads (copies L-1) of the archaeal groups and the absolute abundances of the archaeal IPLs (response units per Liter; r.u. L-1) detected at station PHOX2 in the Black Sea.
		GDGT-0					GDGT-1					GDGT-2					GDGT-3		GDGT-4		Crenarchaeol			OH-GDGT-0			OH-GDGT-1		OH-GDGT-2		OH-GDGT-3	OH-GDGT-4	Archaeol
		MH	DH	HPH	MeHPH	2PG	MH	DH	HPH	2PG	MH-2PG	MH	DH	HPH	2PG	MH-2PG	MH	DH	MH	DH	MH	DH	HPH	MH	DH	HPH	MH	DH	MH	DH	DH	DH	MH	DH	PDH	MHgluA	PG	PE	PS
	MGI Ca. Nitrosopelagicus	0.08	0.98	0.67	-0.29	-0.13	-0.04	0.98	0.44	-0.19	-0.23	-0.12	0.94	-0.01	-0.19	-0.23	-0.3	0.6	0.19	0.56	0.04	0.93	0.66	-0.28	0.25	-0.13	-0.39	-0.19	-0.33	-0.22	-0.28	-0.24	-0.49	-0.56	-0.45	-0.46	-0.19	-0.19	-0.19
	MGI Nitrosopumilus	0.67	-0.09	0.17	-0.38	-0.27	0.82	-0.03	0.42	-0.26	-0.3	0.89	-0.04	0.47	-0.26	-0.31	0.9	0.47	0.46	0.61	0.58	-0.15	0.05	0.54	0.52	0.62	0.83	0.86	0.85	0.8	0.76	0.76	-0.03	-0.22	-0.36	-0.55	-0.24	-0.25	-0.25
	MGI uncultured OTU	-0.13	0.61	0.08	-0.21	-0.12	-0.11	0.59	0.14	-0.15	-0.18	-0.11	0.74	-0.04	-0.15	-0.18	-0.26	0.3	-0.07	0.44	-0.09	0.84	0.05	-0.29	-0.25	-0.32	-0.32	-0.26	-0.26	-0.19	-0.22	-0.21	-0.39	-0.44	-0.35	-0.35	-0.15	-0.15	-0.15
	MGII uncultured OTU-1	-0.03	0.36	0.83	-0.16	-0.07	-0.18	0.43	0.36	-0.1	-0.12	-0.26	0.3	-0.07	-0.1	-0.12	-0.2	0.3	-0.15	0.15	-0.16	0.25	0.87	-0.14	0.62	0.25	-0.25	-0.05	-0.22	-0.15	-0.19	-0.16	-0.28	-0.31	-0.25	-0.25	-0.11	-0.1	-0.1
	MGII uncultured OTU-2	0.02	0.38	0.28	-0.33	-0.21	0.22	0.43	0.65	-0.22	-0.26	0.28	0.48	0.71	-0.22	-0.27	0.02	0.68	-0.2	0.59	0	0.38	0.26	-0.31	-0.13	-0.07	0.11	0.31	0.46	0.47	0.51	0.19	-0.58	-0.61	-0.52	-0.53	-0.22	-0.21	-0.22
	MGIII	0.38	-0.22	0.07	-0.19	-0.19	0.53	-0.16	0.27	-0.18	-0.21	0.65	-0.18	0.32	-0.18	-0.21	0.85	0.27	0.26	0.4	0.3	-0.26	-0.08	0.31	0.37	0.51	0.62	0.69	0.78	0.62	0.73	0.89	-0.03	-0.11	-0.24	-0.3	-0.16	-0.17	-0.17
	VC2.1Arc6	0.35	-0.4	-0.4	-0.03	0.32	0.22	-0.42	-0.47	0.33	0.2	0.19	-0.44	-0.35	0.32	0.11	0.28	-0.41	0.31	-0.27	0.42	-0.41	-0.39	0.61	0.15	0.04	0.35	0.08	0.02	-0.02	-0.15	-0.03	0.68	0.68	0.58	0.21	0.35	0.33	0.32
	CCA47	-0.37	-0.29	-0.34	0.08	0.88	-0.37	-0.33	-0.38	0.89	0.74	-0.34	-0.34	-0.25	0.89	0.58	-0.2	-0.45	-0.23	-0.49	-0.32	-0.28	-0.3	-0.21	-0.34	-0.28	-0.25	-0.34	-0.23	-0.32	-0.22	-0.15	0.14	0.5	0.77	0.43	0.9	0.89	0.88
	ANME-1b	-0.32	-0.18	-0.23	-0.12	0.99	-0.3	-0.22	-0.26	0.99	0.84	-0.28	-0.22	-0.18	0.99	0.68	-0.18	-0.32	-0.19	-0.35	-0.3	-0.17	-0.19	-0.21	-0.28	-0.22	-0.23	-0.28	-0.2	-0.27	-0.18	-0.14	0.03	0.38	0.75	0.25	0.99	0.99	0.99
	Thermoproteales Thermofilum	0.29	-0.19	-0.23	-0.2	0.18	0.12	-0.18	-0.26	0.19	0.11	0.03	-0.17	-0.17	0.18	0.06	-0.09	-0.19	0.19	-0.14	0.43	-0.18	-0.2	0.48	0.09	-0.09	0.2	0.01	-0.06	0	-0.18	-0.2	0.67	0.69	0.6	0.08	0.2	0.19	0.18
	MCG+C3	-0.34	-0.36	-0.42	0.14	0.92	-0.37	-0.41	-0.48	0.93	0.87	-0.34	-0.42	-0.33	0.93	0.75	-0.18	-0.54	-0.19	-0.56	-0.3	-0.35	-0.37	-0.14	-0.34	-0.28	-0.23	-0.37	-0.27	-0.36	-0.27	-0.19	0.22	0.56	0.84	0.51	0.93	0.93	0.93
	Woesearchaeota DHVE-6	0.16	-0.49	-0.32	-0.17	0.54	0.22	-0.48	-0.19	0.57	0.45	0.31	-0.5	0	0.56	0.33	0.54	-0.22	0.12	-0.13	0.16	-0.51	-0.39	0.3	0.05	0.22	0.41	0.29	0.43	0.26	0.35	0.48	0.27	0.43	0.5	0.07	0.58	0.57	0.56

## Sheet: Table S6
	Table S6. Values of the Pearson correlation coefficients (r values) of the correlation matrix created using as variables the total archaeal 16S rRNA gene reads (copies L-1) of the archaeal groups detected at station PHOX2 in the Black Sea.
		MGI Ca.Nitrosopelagicus	MGI Nitrosopumilus	MGI uncultured OTU	MGII uncultured OTU-1	MGII uncultured OTU-2	MGIII	VC2.1Arc6	CCA47	ANME-1b	Thermoproteales Thermofilum	MCG+C3	Woesearchaeota DHVE-6
	MGI Ca.Nitrosopelagicus	1
	MGI Nitrosopumilus	-0.15	1
	MGI uncultured OTU	0.59	-0.12	1
	MGII uncultured OTU-1	0.52	-0.16	-0.07	1
	MGII uncultured OTU-2	0.27	0.28	0.35	-0.11	1
	MGIII	-0.25	0.86	-0.22	-0.17	0.27	1
	VC2.1Arc6	-0.39	0.18	-0.31	-0.23	-0.5	0.08	1
	CCA47	-0.27	-0.29	-0.21	-0.15	-0.25	-0.14	0.55	1
	ANME-1b	-0.16	-0.22	-0.13	-0.09	-0.19	-0.15	0.36	0.91	1
	Thermoproteales Thermofilum	-0.2	-0.2	-0.13	-0.12	-0.16	-0.22	0.52	0.28	0.2	1
	MCG+C3	-0.34	-0.28	-0.26	-0.19	-0.36	-0.17	0.56	0.96	0.91	0.3	1
	Woesearchaeota DHVE-6	-0.51	0.42	-0.38	-0.33	-0.07	0.54	0.66	0.67	0.59	0.25	0.67	1

## Sheet: Table S7
	Table S7. Values of the Pearson correlation coefficients (r values) obtained from the correlation matrix created using the absolute abundances of the archaeal IPLs (response units per Liter; r.u. L-1) detected at station PHOX2 in the Black Sea.
			GDGT-0					GDGT-1					GDGT-2					GDGT-3		GDGT-4		Crenarchaeol			OH-GDGT-0			OH-GDGT-1		OH-GDGT-2		OH-GDGT-3	OH-GDGT-4	Archaeol
			MH	DH	HPH	MeHPH	2PG	MH	DH	HPH	2PG	MH-2PG	MH	DH	HPH	2PG	MH-2PG	MH	DH	MH	DH	MH	DH	HPH	MH	DH	HPH	MH	DH	MH	DH	DH	DH	MH	DH	PDH	MHgluA	PG	PE	PS
	GDGT-0	MH	1
		DH	0.15	1
		HPH	0.28	0.61	1
		MeHPH	-0.53	-0.32	-0.41	1
		2PG	-0.35	-0.15	-0.23	-0.06	1
	GDGT-1	MH	0.93	0.06	0.24	-0.52	-0.35	1
		DH	0.19	0.99	0.69	-0.38	-0.19	0.11	1
		HPH	0.36	0.49	0.8	-0.46	-0.28	0.52	0.57	1
		2PG	-0.36	-0.21	-0.27	-0.04	1	-0.35	-0.26	-0.31	1
		MH-2PG	-0.44	-0.25	-0.32	0.13	0.91	-0.42	-0.3	-0.36	0.92	1
	GDGT-2	MH	0.86	-0.01	0.18	-0.48	-0.32	0.98	0.04	0.51	-0.32	-0.38	1
		DH	0.15	0.97	0.59	-0.39	-0.21	0.11	0.98	0.54	-0.26	-0.31	0.05	1
		HPH	0.31	0.11	0.39	-0.32	-0.22	0.57	0.17	0.85	-0.21	-0.25	0.6	0.2	1
		2PG	-0.37	-0.21	-0.27	-0.04	1	-0.35	-0.25	-0.31	1	0.92	-0.32	-0.26	-0.21	1
		MH-2PG	-0.45	-0.26	-0.33	0.24	0.78	-0.43	-0.31	-0.37	0.79	0.97	-0.39	-0.32	-0.26	0.79	1
	GDGT-3	MH	0.67	-0.27	0.04	-0.31	-0.22	0.76	-0.22	0.2	-0.21	-0.24	0.82	-0.24	0.24	-0.21	-0.25	1
		DH	0.49	0.67	0.77	-0.56	-0.34	0.59	0.74	0.94	-0.37	-0.44	0.57	0.72	0.73	-0.37	-0.45	0.23	1
	GDGT-4	MH	0.84	0.26	0.14	-0.32	-0.19	0.74	0.25	0.17	-0.21	-0.24	0.68	0.2	0.07	-0.22	-0.23	0.57	0.33	1
		DH	0.62	0.63	0.63	-0.62	-0.38	0.71	0.69	0.81	-0.41	-0.49	0.69	0.71	0.61	-0.41	-0.5	0.42	0.94	0.49	1
	Crenarchaeol	MH	0.97	0.12	0.12	-0.5	-0.33	0.87	0.15	0.22	-0.35	-0.42	0.79	0.13	0.21	-0.35	-0.43	0.59	0.38	0.83	0.54	1
		DH	0.02	0.94	0.46	-0.3	-0.14	-0.04	0.93	0.37	-0.2	-0.23	-0.09	0.98	0.03	-0.2	-0.24	-0.32	0.56	0.13	0.59	0.02	1
		HPH	0.18	0.59	0.98	-0.34	-0.19	0.13	0.67	0.75	-0.23	-0.27	0.06	0.56	0.36	-0.23	-0.28	-0.12	0.71	0.02	0.52	0.04	0.44	1
	OH-GDGT-0	MH	0.87	-0.25	-0.07	-0.36	-0.25	0.74	-0.22	-0.07	-0.24	-0.3	0.67	-0.25	-0.03	-0.25	-0.3	0.65	0.03	0.68	0.22	0.89	-0.32	-0.14	1
		DH	0.71	0.18	0.7	-0.47	-0.3	0.59	0.27	0.45	-0.32	-0.38	0.51	0.15	0.14	-0.32	-0.39	0.54	0.48	0.51	0.51	0.59	0.02	0.63	0.6	1
		HPH	0.62	-0.14	0.47	-0.38	-0.25	0.69	-0.06	0.51	-0.25	-0.3	0.68	-0.12	0.42	-0.25	-0.3	0.75	0.42	0.51	0.47	0.47	-0.24	0.34	0.52	0.74	1
	OH-GDGT-1	MH	0.83	-0.31	0.05	-0.41	-0.29	0.92	-0.25	0.34	-0.27	-0.32	0.93	-0.25	0.51	-0.27	-0.33	0.83	0.33	0.57	0.46	0.78	-0.38	-0.05	0.8	0.53	0.72	1
		DH	0.76	-0.12	0.34	-0.48	-0.34	0.91	-0.03	0.64	-0.33	-0.39	0.93	-0.05	0.71	-0.33	-0.4	0.79	0.6	0.5	0.65	0.65	-0.22	0.23	0.58	0.61	0.81	0.92	1
	OH-GDGT-2	MH	0.57	-0.24	0.18	-0.36	-0.26	0.79	-0.16	0.58	-0.24	-0.28	0.86	-0.15	0.75	-0.24	-0.29	0.79	0.51	0.32	0.55	0.48	-0.31	0.06	0.42	0.39	0.69	0.87	0.94	1
		DH	0.66	-0.12	0.28	-0.46	-0.32	0.86	-0.04	0.69	-0.31	-0.37	0.9	-0.03	0.83	-0.31	-0.38	0.68	0.63	0.38	0.65	0.56	-0.2	0.19	0.45	0.44	0.7	0.87	0.97	0.95	1
	OH-GDGT-3	DH	0.43	-0.19	0.24	-0.31	-0.23	0.69	-0.11	0.66	-0.21	-0.25	0.77	-0.11	0.83	-0.21	-0.25	0.69	0.55	0.23	0.55	0.32	-0.25	0.12	0.22	0.3	0.69	0.75	0.89	0.97	0.93	1
	OH-GDGT-4	DH	0.42	-0.2	0.15	-0.25	-0.17	0.59	-0.14	0.38	-0.16	-0.19	0.68	-0.16	0.41	-0.16	-0.2	0.87	0.34	0.41	0.45	0.31	-0.24	-0.03	0.3	0.4	0.75	0.65	0.75	0.82	0.69	0.83	1
	Archaeol	MH	0.34	-0.5	-0.51	0.04	0.01	0.14	-0.52	-0.61	0.03	0.01	0.07	-0.54	-0.44	0.03	0.01	0.15	-0.56	0.28	-0.41	0.48	-0.51	-0.49	0.7	0.12	-0.04	0.33	0	-0.08	-0.1	-0.25	-0.12	1
		DH	0.06	-0.57	-0.61	0.15	0.36	-0.11	-0.61	-0.69	0.39	0.34	-0.16	-0.63	-0.48	0.38	0.29	-0.02	-0.7	0.1	-0.61	0.2	-0.57	-0.57	0.44	-0.11	-0.18	0.11	-0.19	-0.2	-0.26	-0.31	-0.17	0.91	1
		PDH	-0.19	-0.47	-0.54	0.16	0.75	-0.31	-0.52	-0.63	0.77	0.7	-0.32	-0.53	-0.45	0.77	0.61	-0.2	-0.67	-0.07	-0.64	-0.08	-0.45	-0.48	0.12	-0.27	-0.3	-0.12	-0.35	-0.31	-0.38	-0.37	-0.26	0.61	0.87	1
		MHgluA	-0.59	-0.5	-0.62	0.85	0.3	-0.65	-0.57	-0.71	0.33	0.44	-0.62	-0.59	-0.5	0.33	0.48	-0.41	-0.82	-0.36	-0.88	-0.51	-0.47	-0.53	-0.29	-0.56	-0.51	-0.45	-0.62	-0.5	-0.61	-0.47	-0.37	0.35	0.56	0.6	1
		PG	-0.34	-0.21	-0.27	-0.07	1	-0.33	-0.25	-0.3	1	0.89	-0.3	-0.26	-0.21	1	0.75	-0.19	-0.36	-0.2	-0.4	-0.32	-0.2	-0.23	-0.22	-0.3	-0.24	-0.25	-0.31	-0.23	-0.29	-0.2	-0.15	0.05	0.4	0.77	0.31	1
		PE	-0.36	-0.21	-0.26	-0.05	1	-0.34	-0.25	-0.3	1	0.91	-0.31	-0.25	-0.21	1	0.77	-0.2	-0.36	-0.21	-0.4	-0.34	-0.19	-0.22	-0.24	-0.31	-0.24	-0.26	-0.32	-0.23	-0.3	-0.2	-0.16	0.03	0.38	0.76	0.31	1	1
		PS	-0.37	-0.21	-0.27	-0.04	1	-0.35	-0.25	-0.3	1	0.92	-0.32	-0.26	-0.21	1	0.79	-0.2	-0.37	-0.22	-0.41	-0.35	-0.19	-0.22	-0.25	-0.32	-0.25	-0.27	-0.33	-0.24	-0.31	-0.21	-0.16	0.02	0.38	0.76	0.32	1	1	1
